# Supplementary material for: Paliurus spina-christi Mill fruit extracts improve glucose uptake and activate the insulin signaling pathways in HepG2 insulin-resistant cells
Source: BMC Complement Med Ther. 2023 May 8;23:151. doi: 10.1186/s12906-023-03977-y (PMC10165757; doi:10.1186/s12906-023-03977-y)
Supplement: Supplementary file 2 — Additional file 2 [file 12906_2023_3977_MOESM2_ESM.xlsx]

## Sheet: Sheet1
									Intensity
		AKT	P-AKT	AMPK	P-AMPK	B-ACTIN			AKT	P-AKT	AMPK	P-AMPK		P-AKT/AKT	P-AMPK/AMPK
Control	1	3326	5979	4960	8999	2580			1.28915	2.31744	1.92248	3.48798		1.79765	1.81431
Model	2	3270	1877	5595	2017	3383			0.966598	0.554833	1.65386	0.596216		0.574006	0.3605
Metformin	3	4379	3551	5325	5485	3506			1.249	1.01284	1.51882	1.56446		0.810916	1.03005
Methanol high	4	5033	3001	4628	3891	3887			1.29483	0.772061	1.19064	1.00103		0.596265	0.840752
Methanol Low	5	5611	2589	4228	3478	3310			1.69517	0.782175	1.27734	1.05076		0.461415	0.822611
total High	6	5759	2863	4349	2973	3675			1.56707	0.779048	1.1834	0.80898		0.497135	0.683605
Total Low	7	3208	2440	6601	2284	3531			0.908524	0.691022	1.86944	0.646842		0.760599	0.346008
