# Supplementary material for: Paliurus spina-christi Mill fruit extracts improve glucose uptake and activate the insulin signaling pathways in HepG2 insulin-resistant cells
Source: BMC Complement Med Ther. 2023 May 8;23:151. doi: 10.1186/s12906-023-03977-y (PMC10165757; doi:10.1186/s12906-023-03977-y)
Supplement: Supplementary file 13 — Additional file 13 [file 12906_2023_3977_MOESM13_ESM.xlsx]

## Sheet: 30 min
	Control	Control	Meth 500	Meth 250	Meth 100	Meth 50	Meth 5	DMSO free	9	10	11	12
A	0.652	0.753	0.727	0.707	0.682	0.756	0.673	0.502					570	Control	Meth 500	Meth 250	Meth 100	Meth 50	Meth 5
B	0.803	0.808	0.799	0.806	0.775	0.763	0.783	0.555					570		94.6615	92.0573	88.8021	98.4375	87.6302
C	0.767	0.783	0.763	0.681	0.834	0.807	0.802	0.584					570	0.768	104.036	104.948	100.911	99.349	101.953
D	0.773	0.77	0.772	0.799	0.847	0.808	0.707	0.564					570		99.349	88.6719	108.594	105.078	104.427
E	0.841	0.797	0.764	0.795	0.784	0.754	0.735	0.415					570		100.521	104.036	110.286	105.208	92.0573
F	0.751	0.818	0.773	0.715	0.739	0.76	0.644	0.508					570		99.4792	103.516	102.083	98.1771	95.7031
G	0.776	0.806	0.745	0.77	0.769	0.743	0.722	0.48					570		100.651	93.099	96.224	98.9583	83.8542
H	0.686	0.704	0.701	0.617	0.725	0.675	0.658	0.369					570		97.0052	100.26	100.13	96.7448	94.0104
															91.276	80.3385	94.401	87.8906	85.6771
	Control	Control	Meth 500	Meth 250	Meth 100	Meth 50	Meth 5	DMSO free	9	10	11	12
A	0.293	0.344	0.33	0.336	0.32	0.341	0.36	0.235					630
B	0.371	0.372	0.364	0.377	0.485	0.369	0.461	0.261					630
C	0.348	0.356	0.351	0.311	0.432	0.399	0.39	0.284					630
D	0.351	0.349	0.357	0.383	0.397	0.413	0.363	0.277					630
E	0.384	0.37	0.352	0.39	0.445	0.377	0.403	0.2					630
F	0.356	0.385	0.358	0.346	0.349	0.362	0.31	0.248					630
G	0.364	0.364	0.349	0.362	0.391	0.357	0.334	0.227					630
H	0.31	0.319	0.336	0.283	0.35	0.328	0.304	0.183					630
	Control	Control	Meth 500	Meth 250	Meth 100	Meth 50	Meth 5
	0.359	0.409	0.397	0.371	0.362	0.415	0.313
	0.432	0.436	0.435	0.429	0.29	0.394	0.322
	0.419	0.427	0.412	0.37	0.402	0.408	0.412
	0.422	0.421	0.415	0.416	0.45	0.395	0.344
	0.457	0.427	0.412	0.405	0.339	0.377	0.332
	0.395	0.433	0.415	0.369	0.39	0.398	0.334
	0.412	0.442	0.396	0.408	0.378	0.386	0.388
	0.376	0.385	0.365	0.334	0.375	0.347	0.354
	0	0	0	0	0	0	0
		0.41575	0.405875	0.38775	0.37325	0.39	0.349875
	Control	Control	Meth 500	Meth 250	Meth 100	Meth 50	Meth 5
	86.35	98.3764	95.4901	89.2363	87.0716	99.8196	75.2856
	103.909	104.871	104.63	103.187	69.7535	94.7685	77.4504
	100.782	102.706	99.098	88.9958	96.6927	98.1359	99.098
	101.503	101.263	99.8196	100.06	108.238	95.009	82.742
	109.922	102.706	99.098	97.4143	81.5394	90.6795	79.8557
	95.009	104.149	99.8196	88.7553	93.8064	95.7306	80.3367
	99.098	106.314	95.2495	98.1359	90.92	92.8443	93.3253
	90.439	92.6037	87.7931	80.3367	90.1984	83.4636	85.1473

## Sheet: 10 min
	Control	Control	Meth 500	Meth 250	Meth 100	Meth 50	Meth 5	DMSO free	9	10	11	12
A	0.638	0.739	0.712	0.704	0.664	0.738	0.657	0.466					570
B	0.801	0.801	0.793	0.804	0.79	0.745	0.786	0.503					570
C	0.763	0.782	0.759	0.675	0.83	0.793	0.802	0.56					570
D	0.772	0.76	0.761	0.8	0.845	0.814	0.684	0.529					570
E	0.846	0.803	0.76	0.789	0.765	0.752	0.71	0.386					570
F	0.741	0.816	0.77	0.707	0.749	0.749	0.631	0.476					570
G	0.773	0.801	0.742	0.765	0.782	0.731	0.693	0.463					570
H	0.676	0.692	0.69	0.612	0.721	0.647	0.637	0.354					570
	Control	Control	Meth 500	Meth 250	Meth 100	Meth 50	Meth 5	DMSO free	9	10	11	12
A	0.288	0.336	0.324	0.333	0.307	0.335	0.356	0.221					630
B	0.366	0.369	0.362	0.379	0.485	0.366	0.463	0.241					630
C	0.347	0.359	0.35	0.309	0.431	0.395	0.387	0.262					630
D	0.359	0.345	0.352	0.381	0.396	0.413	0.357	0.261					630
E	0.381	0.365	0.35	0.387	0.443	0.373	0.398	0.189					630
F	0.351	0.384	0.358	0.344	0.351	0.357	0.305	0.237					630
G	0.36	0.363	0.346	0.36	0.412	0.35	0.325	0.224					630
H	0.307	0.316	0.329	0.284	0.348	0.305	0.296	0.178					630
	Control	Control	Meth 500	Meth 250	Meth 100	Meth 50	Meth 5
	0.35	0.403	0.388	0.371	0.357	0.403	0.301
	0.435	0.432	0.431	0.425	0.305	0.379	0.323
	0.416	0.423	0.409	0.366	0.399	0.398	0.415
	0.413	0.415	0.409	0.419	0.449	0.401	0.327
	0.465	0.438	0.41	0.402	0.322	0.379	0.312
	0.39	0.432	0.412	0.363	0.398	0.392	0.326
	0.413	0.438	0.396	0.405	0.37	0.381	0.368
	0.369	0.376	0.361	0.328	0.373	0.342	0.341
	0.406375	0.419625	0.402	0.384875	0.371625	0.384375	0.339125

## Sheet: 5 min
	Control	Control	Meth 500	Meth 250	Meth 100	Meth 50	Meth 5	DMSO free	9	10	11	12
A	0.631	0.733	0.708	0.703	0.659	0.734	0.655	0.449					570
B	0.8	0.796	0.792	0.8	0.793	0.743	0.788	0.5					570
C	0.763	0.778	0.759	0.67	0.83	0.793	0.801	0.542					570
D	0.772	0.754	0.758	0.796	0.843	0.815	0.692	0.529					570
E	0.848	0.802	0.757	0.789	0.769	0.754	0.717	0.369					570
F	0.738	0.815	0.769	0.702	0.753	0.749	0.633	0.483					570
G	0.776	0.801	0.742	0.767	0.783	0.735	0.695	0.475					570
H	0.674	0.684	0.686	0.604	0.72	0.645	0.636	0.343					570
	Control	Control	Meth 500	Meth 250	Meth 100	Meth 50	Meth 5	DMSO free	9	10	11	12
A	0.285	0.333	0.323	0.333	0.304	0.334	0.355	0.216					630
B	0.365	0.367	0.361	0.376	0.482	0.366	0.463	0.24					630
C	0.347	0.356	0.35	0.306	0.431	0.395	0.386	0.255					630
D	0.363	0.343	0.349	0.377	0.394	0.412	0.361	0.262					630
E	0.38	0.363	0.349	0.386	0.445	0.368	0.403	0.18					630
F	0.35	0.383	0.356	0.342	0.351	0.356	0.306	0.242					630
G	0.361	0.362	0.345	0.362	0.413	0.345	0.327	0.234					630
H	0.306	0.312	0.319	0.279	0.346	0.304	0.295	0.173					630
	Control	Control	Meth 500	Meth 250	Meth 100	Meth 50	Meth 5
	0.346	0.4	0.385	0.37	0.355	0.4	0.3
	0.435	0.429	0.431	0.424	0.311	0.377	0.325
	0.416	0.422	0.409	0.364	0.399	0.398	0.415
	0.409	0.411	0.409	0.419	0.449	0.403	0.331
	0.468	0.439	0.408	0.403	0.324	0.386	0.314
	0.388	0.432	0.413	0.36	0.402	0.393	0.327
	0.415	0.439	0.397	0.405	0.37	0.39	0.368
	0.368	0.372	0.367	0.325	0.374	0.341	0.341
	0	0	0	0	0	0	0
	0.405625	0.418	0.402375	0.38375	0.373	0.386	0.340125
