# Supplementary material for: Paliurus spina-christi Mill fruit extracts improve glucose uptake and activate the insulin signaling pathways in HepG2 insulin-resistant cells
Source: BMC Complement Med Ther. 2023 May 8;23:151. doi: 10.1186/s12906-023-03977-y (PMC10165757; doi:10.1186/s12906-023-03977-y)
Supplement: Supplementary file 14 — Additional file 14 [file 12906_2023_3977_MOESM14_ESM.xlsx]

## Sheet: Sheet1
	control	control	500 total	250 total	50 total	5 total	100 total	500 Chloroform	250 Chloroform	100 Chloroform	50Chloroform	5 Chloroform		500 total	250 total	50 total	5 total	100 total	500 choloroform	250 choloroform	100 choloroform	50 choloroform	5 choloroform
A	0.923	1.556	0.696	0.785	0.947	0.843	0.889	0.544	0.618	0.876	0.936	0.975	570	67.5458	76.1831	91.905	81.812	86.2762	52.7944	59.976	85.0146	90.8375	94.6224
B	0.911	0.953	0.685	0.829	0.924	0.976	0.909	0.594	0.728	0.863	0.938	0.866	570	66.4783	80.4533	89.6729	94.7194	88.2172	57.6469	70.6514	83.7529	91.0316	84.0441
C	0.959	1.053	0.706	0.842	0.986	0.871	0.937	0.695	0.676	0.828	0.978	0.966	570	68.5163	81.7149	95.6899	84.5293	90.9345	67.4488	65.6048	80.3562	94.9135	93.7489
D	0.925	1.021	0.696	0.848	1.004	1.078	0.951	0.574	0.627	0.868	1.237	1.093	570	67.5458	82.2972	97.4368	104.618	92.2932	55.7059	60.8495	84.2382	120.049	106.074
E	0.983	0.995	0.611	0.864	1.002	1.071	0.966	0.18	0.619	0.915	0.993	0.958	570	59.2967	83.85	97.2427	103.939	93.7489	17.4687	60.0731	88.7995	96.3692	92.9725
F	0.966	0.948	0.661	0.908	0.945	0.975	0.89	0.481	0.585	1.057	1.217	1.171	570	64.1491	88.1201	91.7109	94.6224	86.3732	46.6804	56.7734	102.58	118.108	113.644
G	0.969	0.994	0.636	0.884	0.998	0.941	0.882	0.606	0.588	0.82	0.969	0.904	570	61.7229	85.7909	96.8545	91.3227	85.5968	58.8114	57.0646	79.5798	94.0401	87.7319
H	0.902	0.903	0.64	0.82	0.855	0.97	0.871	0.46	0.471	0.672	1.067	0.629	570	62.1111	79.5798	82.9765	94.1371	84.5293	44.6423	45.7099	65.2166	103.551	61.0436
													1.03041
	control	control	500 total	250 total	50 total	5 total	100 total	500 Chloroform	250 Chloroform	100 Chloroform	50Chloroform	5 Chloroform
A	0.399	0.806	0.301	0.373	0.413	0.387	0.391	0.248	0.283	0.38	0.414	0.458	630
B	0.396	0.411	0.307	0.37	0.407	0.429	0.431	0.266	0.321	0.397	0.406	0.383	630
C	0.421	0.45	0.315	0.374	0.436	0.401	0.424	0.315	0.296	0.376	0.425	0.427	630
D	0.414	0.439	0.307	0.379	0.441	0.471	0.421	0.259	0.278	0.38	0.533	0.505	630
E	0.454	0.429	0.278	0.38	0.446	0.467	0.427	0.098	0.273	0.403	0.438	0.51	630
F	0.422	0.412	0.311	0.405	0.433	0.442	0.411	0.218	0.264	0.541	0.555	0.569	630
G	0.427	0.433	0.286	0.39	0.439	0.416	0.382	0.268	0.266	0.366	0.425	0.399	630
H	0.391	0.404	0.285	0.363	0.378	0.453	0.392	0.221	0.216	0.299	0.465	0.286	630
	0.524	0.75	0.395	0.412	0.534	0.456	0.498	0.296	0.335	0.496	0.522	0.517
	0.515	0.542	0.378	0.459	0.517	0.547	0.478	0.328	0.407	0.466	0.532	0.483
	0.538	0.603	0.391	0.468	0.55	0.47	0.513	0.38	0.38	0.452	0.553	0.539
	0.511	0.582	0.389	0.469	0.563	0.607	0.53	0.315	0.349	0.488	0.704	0.588
	0.529	0.566	0.333	0.484	0.556	0.604	0.539	0.082	0.346	0.512	0.555	0.448
	0.544	0.536	0.35	0.503	0.512	0.533	0.479	0.263	0.321	0.516	0.662	0.602
	0.542	0.561	0.35	0.494	0.559	0.525	0.5	0.338	0.322	0.454	0.544	0.505
	0.511	0.499	0.355	0.457	0.477	0.517	0.479	0.239	0.255	0.373	0.602	0.343
	0
	0.564882		500 total	250 total	50 total	5 total	100 total	500 Chloroform	250 Chloroform	100 Chloroform	50Chloroform	5 Chloroform
			69.9261	72.9355	94.533	80.7248	88.16	52.4003	59.3044	87.8059	92.4086	91.5235
			66.9166	81.2559	91.5235	96.8343	84.6194	58.0652	72.0504	82.4951	94.1789	85.5045
			69.218	82.8491	97.3654	83.2032	90.8154	67.2706	67.2706	80.0167	97.8965	95.4181
			68.8639	83.0261	99.6668	107.456	93.8248	55.7638	61.7828	86.3897	124.628	104.092
			58.9503	85.6816	98.4276	106.925	95.4181	14.5163	61.2517	90.6383	98.2505	79.3085
			61.9598	89.0451	90.6383	94.3559	84.7964	46.5584	56.826	91.3465	117.193	106.571
			61.9598	87.4518	98.9587	92.9397	88.514	59.8355	57.003	80.3707	96.3032	89.3991
			62.8449	80.9018	84.4424	91.5235	84.7964	42.3097	45.1421	66.0314	106.571	60.7206
